# Supplementary material for: A Theory-Based Approach to Predict Stress Relaxation Behavior Among South Asian Americans: A Cross-Sectional Study
Source: Int J Environ Res Public Health. 2026 Feb 17;23(2):253. doi: 10.3390/ijerph23020253 (PMC12940998; doi:10.3390/ijerph23020253)
Supplement: Supplementary file 1 [file ijerph-23-00253-s001.zip]

Archive with 1 entries (1 files):
- ijerph-4066470-supplementary.pdf
